# Supplementary material for: A nanotrap improves survival in severe sepsis by attenuating hyperinflammation
Source: Nat Commun. 2020 Jul 7;11:3384. doi: 10.1038/s41467-020-17153-0 (PMC7341815; doi:10.1038/s41467-020-17153-0)
Supplement: Supplementary file 4 — Source Data [file 41467_2020_17153_MOESM4_ESM.xlsx]

## Sheet: Fig 3A
FBS				LPS-FITC in FBS				PEGA ctrl				PEGA-PMB				PEGA-(ArgC17)4				Agarose-PMB				Cellulose-P(ε-lys)
483	527	523	522	20290	21636	22260	22012	17364	17029	18872	18025	11695	11585	12209	12026	2307	2368	2375	2429	9810.05	9749.76	10073.1	9956.67	16358	16351	16329	16380

## Sheet: Fig 3B
blood				LPS-FITC in blood				PEGA ctrl				PEGA-PMB				PEGA-(ArgC17)4				Agarose-PMB				Cellulose-P(ε-lys)
397	347	457	406	31815	30331	30144	34084	22998	22244	25299	25479	15296	15530	15260	14887	1506	1642	1666	1708	10532	10376	11550	12161	9148	9190	9608	9390

## Sheet: Fig 3C
Untreated	2500.55	2302.53	2401.54
PEGA	1757.98	1752.47	1755.23
PEGA-PMB	1229.92	1108.91	1169.42
PEGA-(ArgC17) 4	338.834	113.311	226.073
PEGA-(ArgVE) 4	415.842	41.8042	228.823
Agarose-PMB	1037.4	905.39	971.397
Cellulose-P(ε-lys)	1873.49	1790.98	1832.23

## Sheet: Fig 4B
	OA(-)-LA(-)		Arg(+)-Lyso(+)		Arg(+)-LA(-)		OA(-)-Lyso(+)
0	100	100	100	100	100	100	100	100
0.5	85.1074	85.1823	76.9201	72.2462		5.45251	45.8271	43.2132
1	85.2652		72.8981	70.7881	2.84103	2.3382	35.0063	33.7985
2	81.981	83.1309	66.8912	64.4232	0.690284	0.902875	22.0225	20.067
4	77.8585	78.2671	66.5542	66.4197		1.28615	11.3511	11.0803
20	79.6523	75.0303	57	56.5511	0.37057	0.4513	5.96796	6.08294

## Sheet: Fig 4C
FBS				FITC-α-LA				PEGA-ctrl				PEGA-PMB				PEGA-(ArgC17)4				PEGA-(ArgVE)4
591	590	605	592	18657	17574	18913	17752	16656	16565	16613	16614	5188	5146	5254	5215	1183	1211	1194	1210	1680	1644	1681	1719

## Sheet: Fig 5B
	Septic serum			Septic serum-HP
TNF-α	16.6667	11.0983	18.3948	-2.53456	-1.5745	-0.42243
IL-1β	129.209	158.002	112.842	5.07783	8.7065	11.2681
IL-6	639.651	686.409	740.648	11.8049	8.14634	9.85366
IL-10	506.167	462.833	272.833	149.5	134.5	94.5

## Sheet: Fig 5D
hrs	CLP Control	CLP+PEGA-control	CLP+PEGA-(ArgC17)4
27	1
31	1
32	1
37	1
52	1
72	0
72	0
72	0
29		1
30		1
30		1
32		1
46		1
72		0
72		0
72		0
22			1
30			1
36			1
37			1
38			1
38			1
39			1
62			1
72			0

## Sheet: Fig 5E
	CLP	NT(+)/0 h	NT(-)/0 h	NT(+)/3 h	NT(-)/3 h	NT(+)/8 h	NT(-)/8 h
1	87.5	87.5	75	100	87.5	87.5	100
2	50	75	62.5	87.5	87.5	87.5	100
4	37.5	37.5	50	87.5	75	87.5	75
6	25	37.5	50	62.5	50	75	62.5
8	25	25	37.5	50	50	62.5	62.5
10	25	25	37.5	50	50	62.5	50

## Sheet: Fig 5F
	CLP control															CLP + PEGA-(COOH-L-C17)4										CLP + PEGA-(Arg-L-C17)4															CLP + PEGA-(Arg-L-C17)4 -8 Hours
0	7.12	9.72	7.14	15.16	14.06	14	9.46	10.16	10.94	14.62	6.48	21.56	9.5	14.12	13.28	12.96	12.58	15.4	10.42	18.64	9.54	21.34	12.02	19.82	17.1	5.12	6.66	7.24	10.6	12.52	10.98	11.52	15.34	10.28	14.44						13.04	17.16	16.56	13.16	20.04	15.06	14.24	16.94	10.26
1	4.9	3.94	4.24	2.64	1.52	0.86	5.9	4.2								5.1	3.58	9.08	4.98	7.46					6	3.36		3.58	2.8	4.4	3	3.66	3.1		3.84						5.1	3.84	3.84		4.14	4.94	4.46	5.28	3.26
2	2.72	0.46	2.72	2.46												3.32	5.6	4.98	5.76	4.72			2.98		3.16	3.32		5.32	4.44	2.92		3.36	3.96		4.12						5.06		3.68		4.32	4.7	3.18	5.32
7	10.68	12.2	20.2														10.14	13.66	8.64						10.28	15		16.32				7.12	12.08		11.26								10.06		8.9	11.18	11	13.96
14	30.14	39.26															30.66	29.08	54.66						45.52	14.94						24.58	16.66		19.68										26.48	33.22	12.24	26.94
21	43.3	33.42															23.51	16.9	31.72						38.46	21.48						27.4	16.3		7.92										22.22	26.58	15.66	14.3
28	39.18	36.74															24.88	17.6	45.82						19.04	18.3						29.1	16.72		16.26										8.96	12.06	11.08	10.18
42	0.68																15.44	9.72	23.08						15.6	18.5						33.06	21.2		16.04										9.46	15.56	11.4	8.64
[truncated: 30 more columns]

## Sheet: Fig 6B
Hours	CLP + NT(+) resin + antibiotics	CLP + antibiotics	CLP + Saline	CLP + NT(+) resin	CLP + NT(-) resin	CLP + NT(-) resin + antibiotics
1.16667			1
1.25			1
1.625			1
1.83333			1
2.58333			1
5.5			1
42			0
32			1
1.625		1
2.33333		1
2.375		1
42		0
42		0
42		0
42		0
42	0
42	0
42	0
42	0
42	0
42	0
10	0
10	0
1					1
2.14583					1
5					1
5					1
13					1
14					1
17					1
42					0
1.5						1
8.20833						1
14						1
14						1
15						1
42						0
42						0
42						0
2				1
2.70833				1
4.25				1
7.5				1
42				0
42				0
42				0
42				0

[truncated: 23 more sheets: Fig 6C, Fig 6D, Fig 7B, Fig 7C, Fig 8A, Fig 8B, Fig 8C, Fig 8D, Fig 8E, Fig 8F, Fig 8G, Fig 8H, Fig 8I, Fig S-3, Fig S-10A, Fig S-10B, Fig S-14A, Fig S-14B, Fig S-15, Fig S-16A …]
